# Supplementary material for: Reduction of Cardiovascular Events and Related Healthcare Expenditures through Achieving Population-Level Targets of Dietary Salt Intake in Japan: A Simulation Model Based on the National Health and Nutrition Survey
Source: Nutrients. 2022 Aug 31;14(17):3606. doi: 10.3390/nu14173606 (PMC9460310; doi:10.3390/nu14173606)
Supplement: Supplementary file 1 [file nutrients-14-03606-s001.zip]

Archive with 1 entries (1 files):
- nutrients-1880989-supplementary.pdf
